# Supplementary material for: Assessment of causal associations among gut microbiota, metabolites, and celiac disease: a bidirectional Mendelian randomization study
Source: Front Microbiol. 2023 May 12;14:1087622. doi: 10.3389/fmicb.2023.1087622 (PMC10213403; doi:10.3389/fmicb.2023.1087622)
Supplement: Supplementary file 1 [file Table_1.XLSX]

## Sheet: table 1
Causal effects of gut microbiota on celiac disease
exposure	outcome	method	nsnp	b	se	pval	or	or_lci95	or_uci95	Cochran’s Q-derived P value	MR-Egger intercept derived P value	power	PRESSO
family.Bifidobacteriaceae.id.433	Celiac disease || id:ieu-a-276	Inverse variance weighted	8	0.39415	0.174551	0.0239404	1.48312	1.05341	2.08813	0.311224	0.685336	0.77	0.421
genus.Bifidobacterium.id.436	Celiac disease || id:ieu-a-276	Inverse variance weighted	9	0.369717	0.161974	0.022456	1.44732	1.05364	1.98811	0.377359	0.758313	0.75	0.531
genus.Coprobacter.id.949	Celiac disease || id:ieu-a-276	Inverse variance weighted	8	-0.380713	0.128885	0.003138	0.683374	0.530822	0.879768	0.473494	0.7009	0.92	0.627
genus.Subdoligranulum.id.2070	Celiac disease || id:ieu-a-276	Inverse variance weighted	8	-0.434386	0.207809	0.0365898	0.647662	0.430981	0.973283	0.39085	0.557852	0.65	0.492
order.Bifidobacteriales.id.432	Celiac disease || id:ieu-a-276	Inverse variance weighted	8	0.39415	0.174551	0.0239404	1.48312	1.05341	2.08813	0.311224	0.685336	0.77	0.453
phylum.Lentisphaerae.id.2238	Celiac disease || id:ieu-a-276	Inverse variance weighted	7	-0.225386	0.106107	0.0336581	0.798208	0.648331	0.982734	0.924933	0.393402	0.65	0.914

## Sheet: table 2
Characteristics of selected SNPs for gut microbiota
SNP	exposure	chr	bp	ref.allele	eff.allele	beta	SE	p	N	EAF	R2	F
rs10240666	family.Bifidobacteriaceae.id.433	7	27433363	G	A	-0.0532298	0.0126805	3.11e-05	14915	0.3072	0.00120606	18.0077
rs1766059	family.Bifidobacteriaceae.id.433	9	117039111	A	G	0.049241	0.0120755	4.74e-05	14915	0.337	0.0010835	16.1757
rs1961273	family.Bifidobacteriaceae.id.433	2	137602926	T	C	0.0688125	0.0131699	1.7e-07	14915	0.2714	0.00187268	27.9796
rs4792592	family.Bifidobacteriaceae.id.433	17	15283701	T	C	0.0510473	0.0119271	1.77e-05	14795	0.4135	0.00126392	18.7208
rs5746486	family.Bifidobacteriaceae.id.433	22	18354272	C	T	-0.0516112	0.0120252	1.76e-05	14915	0.6461	0.00121814	18.1883
rs7174549	family.Bifidobacteriaceae.id.433	15	92463303	T	C	0.0551726	0.0124655	6.87e-06	14915	0.3559	0.00139559	20.8416
rs7322849	family.Bifidobacteriaceae.id.433	13	112859829	C	T	0.110676	0.0200996	1.74e-08	14915	0.9036	0.00213397	31.8919
rs857444	family.Bifidobacteriaceae.id.433	6	14617591	T	C	0.0553965	0.0120669	3.82e-06	14914	0.6392	0.00141546	21.1373
rs10240666	genus.Bifidobacterium.id.436	7	27433363	G	A	-0.0535116	0.0127376	3.03e-05	14778	0.3072	0.00121886	18.0319
rs1766059	genus.Bifidobacterium.id.436	9	117039111	A	G	0.0505455	0.0121303	3.26e-05	14778	0.337	0.00114166	16.8885
rs1961273	genus.Bifidobacterium.id.436	2	137602926	T	C	0.0674036	0.0132319	3.51e-07	14778	0.2714	0.00179678	26.597
rs4792592	genus.Bifidobacterium.id.436	17	15283701	T	C	0.0524627	0.0119789	1.13e-05	14666	0.4135	0.00133498	19.6024
rs4916501	genus.Bifidobacterium.id.436	3	195933805	C	T	0.0478789	0.011737	4.82e-05	14668	0.5646	0.00112706	16.5481
rs5746486	genus.Bifidobacterium.id.436	22	18354272	C	T	-0.0536216	0.0120801	9e-06	14778	0.6461	0.00131489	19.4544
rs7174549	genus.Bifidobacterium.id.436	15	92463303	T	C	0.0521166	0.0125238	2.29e-05	14778	0.3559	0.00124527	18.4231
rs7322849	genus.Bifidobacterium.id.436	13	112859829	C	T	0.112428	0.0201813	1.08e-08	14778	0.9036	0.00220209	32.6099
rs857444	genus.Bifidobacterium.id.436	6	14617591	T	C	0.0558234	0.0121219	3.57e-06	14777	0.6392	0.00143736	21.2676
rs10852778	genus.Coprobacter.id.949	17	74898228	G	A	0.093871	0.0228509	4.67e-05	6778	0.1501	0.00224823	15.2683
rs11685550	genus.Coprobacter.id.949	2	26013180	G	A	-0.0767629	0.0180087	2.1e-05	6798	0.3598	0.00271462	18.4988
rs12684609	genus.Coprobacter.id.949	9	137784868	C	T	0.100827	0.0220366	6.1e-06	6364	0.8022	0.00322621	20.5916
rs213863	genus.Coprobacter.id.949	6	97234939	T	C	-0.0887412	0.0188377	2.35e-06	6798	0.3091	0.00336353	22.9357
rs2660489	genus.Coprobacter.id.949	19	6796330	C	T	0.109751	0.0254427	3.19e-05	6798	0.8628	0.00285175	19.4359
rs6429157	genus.Coprobacter.id.949	1	239981643	A	G	0.0723252	0.0172436	2.75e-05	6798	0.5427	0.00259639	17.691
rs7873365	genus.Coprobacter.id.949	9	6899149	G	A	0.156271	0.0374389	3.46e-05	5544	0.0427	0.00199648	11.0866
rs9601131	genus.Coprobacter.id.949	13	79485372	C	T	0.100039	0.0230095	1.65e-05	6387	0.7932	0.00328321	21.0323
rs1234221	genus.Subdoligranulum.id.2070	10	89616479	A	C	-0.0531881	0.0125964	2.43e-05	17484	0.2435	0.00104224	18.2394
rs2305513	genus.Subdoligranulum.id.2070	8	131127831	T	C	-0.0454796	0.0107401	2.28e-05	17591	0.5477	0.00102479	18.0434
rs2688143	genus.Subdoligranulum.id.2070	22	49637741	C	T	0.0518646	0.0117745	1.22e-05	17591	0.2833	0.00109234	19.2341
rs458966	genus.Subdoligranulum.id.2070	21	42782631	A	C	-0.0462107	0.0108144	2.03e-05	17591	0.6024	0.00102293	18.0108
rs4785835	genus.Subdoligranulum.id.2070	16	65595961	C	T	0.0689549	0.0167455	4.96e-05	16713	0.8827	0.000984627	16.4703
rs6555306	genus.Subdoligranulum.id.2070	5	4671383	C	T	-0.0740777	0.0155463	2.81e-06	17591	0.8777	0.00117809	20.7458
rs7536246	genus.Subdoligranulum.id.2070	1	201528243	C	T	-0.0631879	0.0156416	3.73e-05	17591	0.8996	0.000721242	12.6951
rs819643	genus.Subdoligranulum.id.2070	1	236898035	C	T	-0.0855402	0.0202762	2.03e-05	15754	0.9046	0.00126292	19.9187
rs10240666	order.Bifidobacteriales.id.432	7	27433363	G	A	-0.0532298	0.0126805	3.11e-05	14915	0.3072	0.00120606	18.0077
rs1766059	order.Bifidobacteriales.id.432	9	117039111	A	G	0.049241	0.0120755	4.74e-05	14915	0.337	0.0010835	16.1757
rs1961273	order.Bifidobacteriales.id.432	2	137602926	T	C	0.0688125	0.0131699	1.7e-07	14915	0.2714	0.00187268	27.9796
rs4792592	order.Bifidobacteriales.id.432	17	15283701	T	C	0.0510473	0.0119271	1.77e-05	14795	0.4135	0.00126392	18.7208
rs5746486	order.Bifidobacteriales.id.432	22	18354272	C	T	-0.0516112	0.0120252	1.76e-05	14915	0.6461	0.00121814	18.1883
rs7174549	order.Bifidobacteriales.id.432	15	92463303	T	C	0.0551726	0.0124655	6.87e-06	14915	0.3559	0.00139559	20.8416
rs7322849	order.Bifidobacteriales.id.432	13	112859829	C	T	0.110676	0.0200996	1.74e-08	14915	0.9036	0.00213397	31.8919
rs857444	order.Bifidobacteriales.id.432	6	14617591	T	C	0.0553965	0.0120669	3.82e-06	14914	0.6392	0.00141546	21.1373
rs1002941	phylum.Lentisphaerae.id.2238	15	101242690	A	G	0.107661	0.0233382	4.31e-06	4739	0.2793	0.00466626	22.2077
rs11770843	phylum.Lentisphaerae.id.2238	7	146795379	T	C	0.111896	0.0234776	1.14e-06	4709	0.2594	0.00481071	22.7535
rs17114848	phylum.Lentisphaerae.id.2238	15	25162535	A	G	0.148972	0.0324162	6.77e-06	4739	0.8907	0.00432107	20.5578
rs2031282	phylum.Lentisphaerae.id.2238	13	20687179	G	A	0.120412	0.0270263	5.86e-06	4739	0.17	0.00409163	19.4617
rs2825714	phylum.Lentisphaerae.id.2238	21	21023966	G	A	-0.138226	0.0289096	1.5e-06	4739	0.1571	0.00506016	24.0919
rs4518100	phylum.Lentisphaerae.id.2238	3	100819495	C	T	-0.0996523	0.0241506	3.98e-05	4739	0.7773	0.00343806	16.3423
rs900851	phylum.Lentisphaerae.id.2238	11	44961840	T	C	-0.112754	0.0269982	4.88e-05	4739	0.1819	0.00378381	17.992

## Sheet: table3
Causal effects of metabolites on celiac disease
exposure	outcome	method	nsnp	b	se	pval	or	or_lci95	or_uci95	Cochran’s Q-derived P value	MR-Egger intercept derived P value	power	PRESSO
1-oleoylglycerophosphoethanolamine	Celiac disease || id:ieu-a-276	Inverse variance weighted	7	1.51416	0.665161	0.0228234	4.54559	1.23422	16.7412	0.509779	0.806095	0.94	0.665
1-palmitoylglycerophosphoethanolamine	Celiac disease || id:ieu-a-276	Inverse variance weighted	29	1.03091	0.476283	0.0304274	2.8036	1.10229	7.13078	0.200271	0.579753	0.88	0.247
1,6-anhydroglucose	Celiac disease || id:ieu-a-276	Inverse variance weighted	8	0.860533	0.306602	0.00500551	2.36442	1.2964	4.31231	0.471326	0.048557	0.94	0.596
10-undecenoate	Celiac disease || id:ieu-a-276	Inverse variance weighted	31	-1.03616	0.385552	0.00719941	0.354814	0.166653	0.755421	0.764372	0.593411	0.84	0.796
phenylacetylglutamine	Celiac disease || id:ieu-a-276	Inverse variance weighted	17	0.703828	0.345332	0.0415377	2.02148	1.02735	3.9776	0.351393	0.107366	0.84	0.264
tryptophan betaine	Celiac disease || id:ieu-a-276	Inverse variance weighted	11	0.528701	0.210109	0.0118587	1.69673	1.12399	2.5613	0.873063	0.720578	0.87	0.93
tyrosine	Celiac disease || id:ieu-a-276	Inverse variance weighted	28	-1.82581	0.771165	0.0179035	0.161086	0.0355329	0.730276	0.323773	0.540189	0.76	0.374

## Sheet: table 4
Characteristics of selected SNPs for metabolites
SNP	exposure	chr	bp	ref.allele	eff.allele	beta	SE	p	N	EAF	R2	F
rs10468017	1-oleoylglycerophosphoethanolamine	15	58678512	T	C	0.0178399	0.0306285	0.557799	7302	0.2863	0.000109914	19.6465
rs1260326	1-oleoylglycerophosphoethanolamine	2	27730940	T	C	0.0353671	0.0262549	0.1751	7302	0.4073	0.000152975	25.8645
rs12614689	1-oleoylglycerophosphoethanolamine	2	13278658	A	G	0.0344014	0.0398947	0.3911	7302	0.1202	0.000106124	17.2071
rs12918754	1-oleoylglycerophosphoethanolamine	16	84967089	A	G	0.0603871	0.0289257	0.0366404	7302	0.5774	0.000129662	20.5008
rs1892054	1-oleoylglycerophosphoethanolamine	14	62569592	A	G	0.0516432	0.0353078	0.1475	7302	0.1571	9.6616e-05	18.0153
rs4926290	1-oleoylglycerophosphoethanolamine	19	13576174	A	G	-0.0112632	0.0320715	0.724001	7302	0.2527	0.000127869	18.3104
rs706334	1-oleoylglycerophosphoethanolamine	4	140517908	A	C	0.00299551	0.0286739	0.9126	7302	0.4538	0.00010567	16.4475
rs10468017	1-palmitoylglycerophosphoethanolamine	15	58678512	T	C	0.0178399	0.0306285	0.557799	7317	0.2879	0.000143382	47.9684
rs1260326	1-palmitoylglycerophosphoethanolamine	2	27730940	T	C	0.0353671	0.0262549	0.1751	7317	0.4052	9.31322e-05	28.5814
rs1279329	1-palmitoylglycerophosphoethanolamine	14	33576122	T	C	0.0516432	0.0284601	0.0668205	7317	0.4657	6.02153e-05	17.8994
rs1390357	1-palmitoylglycerophosphoethanolamine	8	18282880	T	C	0.00300451	0.0398216	0.9393	7317	0.8534	5.93414e-05	19.36
rs16998899	1-palmitoylglycerophosphoethanolamine	20	17261305	A	C	-0.0676586	0.0575106	0.2377	7317	0.9333	6.02591e-05	17.8994
rs17338902	1-palmitoylglycerophosphoethanolamine	7	153627177	A	C	-0.0437429	0.0309513	0.1586	7317	0.3126	5.10601e-05	17.5754
rs17728568	1-palmitoylglycerophosphoethanolamine	2	115487457	A	G	-0.0314987	0.0609592	0.6069	7317	0.9529	6.68996e-05	19.3884
rs1950993	1-palmitoylglycerophosphoethanolamine	14	58238687	T	G	-0.0138961	0.0270413	0.606801	7317	0.3486	5.29728e-05	17.2544
rs2161134	1-palmitoylglycerophosphoethanolamine	5	172346588	A	G	-0.0178399	0.0292286	0.5394	7317	0.6204	6.44762e-05	20.25
rs2305779	1-palmitoylglycerophosphoethanolamine	19	14045033	A	G	0.0237165	0.0375939	0.5311	7317	0.1237	8.32846e-05	21.7778
rs324013	1-palmitoylglycerophosphoethanolamine	12	57510661	T	C	-0.0276152	0.0254905	0.2872	7317	0.5092	6.15841e-05	18.2263
rs3770126	1-palmitoylglycerophosphoethanolamine	2	182336884	A	G	-0.001998	0.0313344	0.9568	7317	0.7018	5.53537e-05	18.1413
rs37852	1-palmitoylglycerophosphoethanolamine	7	78416056	A	G	-0.0342809	0.0300498	0.2535	7317	0.3509	5.81677e-05	17.5158
rs4687841	1-palmitoylglycerophosphoethanolamine	3	118953569	A	G	-0.0741794	0.026528	0.00527594	7317	0.6302	6.93737e-05	22.0178
rs4888108	1-palmitoylglycerophosphoethanolamine	16	74063280	T	G	-0.0431163	0.0284494	0.1282	7317	0.2787	5.59818e-05	17.7602
rs6080233	1-palmitoylglycerophosphoethanolamine	20	16325865	A	C	-0.0458345	0.0399382	0.2526	7317	0.1473	5.1369e-05	17.6894
rs6574576	1-palmitoylglycerophosphoethanolamine	14	80923468	T	C	-0.0276152	0.0262759	0.2979	7317	0.632	5.73114e-05	18.2263
rs6897246	1-palmitoylglycerophosphoethanolamine	5	68349917	A	G	-0.00220242	0.0274436	0.9361	7317	0.3294	6.1515e-05	19.1001
rs6950410	1-palmitoylglycerophosphoethanolamine	7	4038917	T	C	-0.00300451	0.0283881	0.9161	7317	0.2821	5.17195e-05	17.5158
rs7067644	1-palmitoylglycerophosphoethanolamine	10	81924245	A	G	-0.0309748	0.0263785	0.24	7317	0.3806	5.49943e-05	17.2544
rs7290374	1-palmitoylglycerophosphoethanolamine	22	47566744	A	G	0.00895974	0.0287976	0.7665	7317	0.4047	7.52868e-05	21.4335
rs7403602	1-palmitoylglycerophosphoethanolamine	15	30297008	T	C	-0.0207825	0.0284309	0.4559	7317	0.5361	6.80882e-05	20.25
rs7440746	1-palmitoylglycerophosphoethanolamine	4	31558538	A	G	0.0153167	0.0283797	0.5904	7317	0.5531	6.31249e-05	18.8891
rs934405	1-palmitoylglycerophosphoethanolamine	7	42522398	A	G	0.0207825	0.0278524	0.4619	7317	0.2925	5.28493e-05	17.5158
rs937725	1-palmitoylglycerophosphoethanolamine	2	98994414	T	C	-0.0194887	0.0274809	0.4766	7317	0.3218	7.83761e-05	24.631
rs944214	1-palmitoylglycerophosphoethanolamine	9	124872011	T	C	0.0437429	0.0289003	0.1308	7317	0.7214	4.9526e-05	16.9012
rs9903604	1-palmitoylglycerophosphoethanolamine	17	14266997	A	G	-0.114221	0.0433958	0.00837105	7317	0.9062	6.13711e-05	17.8272
rs9914374	1-palmitoylglycerophosphoethanolamine	17	9153099	A	G	0.00531409	0.0290674	0.8544	7317	0.6282	5.4486e-05	17.2544
rs992431	1-palmitoylglycerophosphoethanolamine	3	192775890	A	G	-0.0297378	0.0287058	0.2991	7317	0.3007	5.65904e-05	18.4582
rs10232298	1,6-anhydroglucose	7	127219417	A	G	0.0487902	0.0271595	0.0742899	3422	0.3415	0.000463433	20.4406
rs10502849	1,6-anhydroglucose	18	42612091	T	C	0.0478373	0.0260318	0.0658203	3422	0.4183	0.000449743	17.8272
rs11740435	1,6-anhydroglucose	5	73556004	T	G	-0.0266419	0.0547575	0.629901	3422	0.9333	0.00040309	17.0007
rs2275888	1,6-anhydroglucose	9	21017884	T	C	-0.0129162	0.0280193	0.6534	3422	0.7157	0.000445855	18.0081
rs2393374	1,6-anhydroglucose	12	118455759	T	G	-0.0173496	0.0278352	0.5332	3422	0.3095	0.000526585	20.25
rs240104	1,6-anhydroglucose	1	176571431	T	C	0.0314987	0.0298748	0.2955	3422	0.2385	0.000407641	17.5352
rs612829	1,6-anhydroglucose	18	76747318	A	G	-0.0685928	0.0366162	0.0599598	3422	0.8589	0.000383942	16.4935
rs9521664	1,6-anhydroglucose	13	110889902	T	C	-0.0723207	0.060427	0.2314	3422	0.9351	0.000608414	21.696
rs10004910	10-undecenoate	4	57968444	A	G	-0.00299551	0.0258588	0.9186	7358	0.5632	6.17179e-05	18.5562
rs10499542	10-undecenoate	7	22269345	T	C	0.0237165	0.0260115	0.3557	7358	0.4187	6.2157e-05	18.8891
rs1075227	10-undecenoate	4	18512526	T	C	-0.0207825	0.0286158	0.4655	5591	0.552	8.3586e-05	18.7778
rs10837883	10-undecenoate	11	42609917	T	G	0.0198966	0.0261372	0.4433	7358	0.6036	7.1225e-05	22.0178
rs11704875	10-undecenoate	22	46205189	T	C	0.0563803	0.0417728	0.1779	7358	0.1373	8.1957e-05	19.6122
rs12360462	10-undecenoate	10	102063560	A	G	-0.00895974	0.0289562	0.7592	7358	0.5969	6.70052e-05	20.5976
rs12435939	10-undecenoate	14	92849516	T	C	-0.0300469	0.0818128	0.7133	1767	0.0335	0.000304737	19.5878
rs12926123	10-undecenoate	16	487728	T	C	0.0198026	0.0289085	0.5031	5591	0.413	8.19417e-05	18.7778
rs1558852	10-undecenoate	2	51252137	A	G	-0.0285875	0.0319977	0.367	7358	0.7951	7.72743e-05	20.5156
rs17423764	10-undecenoate	1	82146102	A	C	0.0582689	0.0402451	0.148	7358	0.1615	8.3894e-05	17.5601
rs17685	10-undecenoate	7	75616105	A	G	0.0285875	0.0310835	0.3519	7358	0.2781	0.000113325	24.4152
rs1854510	10-undecenoate	1	99390244	T	C	0.0148886	0.0255529	0.5598	7358	0.4634	6.01758e-05	17.8994
rs1863824	10-undecenoate	10	88112939	A	G	-0.0237165	0.0290836	0.4144	7358	0.613	6.49491e-05	20.25
rs1885677	10-undecenoate	6	72024133	A	G	-0.0178399	0.0259531	0.4974	7358	0.5696	6.48437e-05	19.5636
rs1939477	10-undecenoate	11	95928360	A	G	-0.0312843	0.0285701	0.2739	7358	0.4431	5.86357e-05	17.5754
rs2051403	10-undecenoate	21	44173014	A	G	0.00320513	0.0285505	0.9118	7358	0.5838	6.99775e-05	18.3673
rs2225659	10-undecenoate	9	122608692	A	G	-0.00440971	0.0256354	0.8615	7358	0.5082	6.27031e-05	17.2071
rs2922767	10-undecenoate	8	76565110	T	C	0.0305292	0.0257037	0.2402	7358	0.4808	6.04108e-05	17.8994
rs2968858	10-undecenoate	7	150606288	T	C	-0.0227395	0.0256426	0.3705	7358	0.5283	6.9397e-05	20.5976
rs3828128	10-undecenoate	1	230929310	A	G	0.0139029	0.0292108	0.6292	7358	0.2536	9.81302e-05	23.8026
rs3845727	10-undecenoate	2	169650371	T	C	0.0431163	0.0264286	0.102	7358	0.622	5.38369e-05	16.9364
rs4382003	10-undecenoate	4	161893186	A	C	-0.00995033	0.0338548	0.7706	7358	0.8308	7.01845e-05	19.2623
rs4774982	10-undecenoate	15	58065890	A	C	-0.123298	0.0596024	0.0384503	7358	0.0624	6.46201e-05	16.4165
rs4969097	10-undecenoate	17	71316114	A	G	0.0235757	0.0266849	0.38	7358	0.6369	5.69867e-05	18.2263
rs5758871	10-undecenoate	22	43095600	T	C	-0.0139029	0.026029	0.600101	7358	0.591	6.06425e-05	18.5562
rs6062362	10-undecenoate	20	62911229	A	G	0.000900405	0.0288428	0.9763	7358	0.5705	7.29405e-05	22.0178
rs6443455	10-undecenoate	3	177103296	T	C	-0.115113	0.0565175	0.0424796	7358	0.953	8.11622e-05	16.5451
rs6801666	10-undecenoate	3	20345376	A	G	-0.00611868	0.025687	0.8117	7358	0.4209	7.25575e-05	22.0178
rs7131362	10-undecenoate	11	1689325	A	G	-0.0498207	0.025945	0.0549098	7358	0.4077	6.83922e-05	19.4252
rs923983	10-undecenoate	4	14874104	T	C	0.0440169	0.0371959	0.2348	7358	0.1585	7.70923e-05	16.3832
rs930567	10-undecenoate	3	105353145	T	C	-0.00481156	0.025878	0.8535	7358	0.4086	5.95464e-05	16.9012
rs12920537	phenylacetylglutamine	16	20421556	A	G	-0.00796817	0.0319468	0.8107	7364	0.7383	0.000263237	16.6311
rs1465041	phenylacetylglutamine	4	122928286	T	C	0.0543506	0.0319327	0.0898297	7364	0.7942	0.000202677	17.2225
rs1914826	phenylacetylglutamine	8	8221088	T	C	0.00697561	0.0331234	0.8253	7364	0.1698	0.00018477	17.0489
rs2073123	phenylacetylglutamine	20	20030870	T	C	0.0172479	0.0254821	0.499001	7364	0.5214	0.000189777	19.641
rs221454	phenylacetylglutamine	14	80120572	T	C	0.00682323	0.0259571	0.791701	7364	0.5781	0.000172408	18.2562
rs2273933	phenylacetylglutamine	9	14313712	T	G	0.0667236	0.0422486	0.1159	7364	0.1036	0.000226226	18.5644
rs2621182	phenylacetylglutamine	18	437286	A	G	-0.0447882	0.0257812	0.0810905	7364	0.4427	0.000174399	17.4538
rs512038	phenylacetylglutamine	17	72648940	A	G	-0.0359381	0.0329827	0.2775	7364	0.2327	0.00021435	17.2436
rs551938	phenylacetylglutamine	9	128423028	A	G	0.0411419	0.0290455	0.1578	7364	0.2537	0.000210906	20.5976
rs629187	phenylacetylglutamine	3	105265117	A	G	-0.0478373	0.0400745	0.2307	7364	0.8438	0.000281868	28.7366
rs6429216	phenylacetylglutamine	1	240814351	A	G	-0.00702462	0.0255778	0.7831	5600	0.464	0.000263129	21.16
rs6463189	phenylacetylglutamine	7	4979336	T	C	-0.0473013	0.0318691	0.139	7364	0.2498	0.00017812	16.9185
rs7332616	phenylacetylglutamine	13	21677331	T	C	-0.0468836	0.0317799	0.143	7364	0.793	0.000218531	17.3163
rs7894504	phenylacetylglutamine	10	63769839	T	C	-0.0217615	0.0256414	0.3924	7364	0.502	0.000184317	18.2044
rs8126886	phenylacetylglutamine	21	42652717	T	C	0.0478373	0.0446106	0.2839	7364	0.1219	0.000196545	18.7365
rs964863	phenylacetylglutamine	6	162159011	T	C	-0.0324672	0.0321366	0.3139	7364	0.8028	0.000212395	16.9012
rs973579	phenylacetylglutamine	19	49241976	A	G	-0.0497421	0.0255218	0.0507902	7364	0.5112	0.000207976	21.4959
rs12937472	tryptophan betaine	17	15253565	A	G	-0.081644	0.0625557	0.1913	7014	0.0548	0.000635123	17.3463
rs1959184	tryptophan betaine	14	84112725	T	C	0.00642057	0.0314777	0.8368	7014	0.8031	0.000601199	17.5754
rs2579362	tryptophan betaine	4	72105088	T	C	-0.0636856	0.118308	0.5907	1672	0.0152	0.00195283	16.6454
rs332022	tryptophan betaine	8	8783465	T	G	0.0207825	0.0325679	0.5321	7014	0.1942	0.000584082	16.9273
rs447735	tryptophan betaine	16	89734349	T	C	0.00210221	0.0288717	0.941	7014	0.5769	0.000708636	19.1784
rs4648633	tryptophan betaine	1	2320702	T	C	0.0524519	0.0297109	0.0766408	7014	0.7561	0.000607957	18.2644
rs6473158	tryptophan betaine	8	80364499	A	C	-0.0468836	0.0345262	0.1773	7014	0.7624	0.000626969	18.7778
rs649009	tryptophan betaine	1	210459159	A	G	0.0421012	0.0279344	0.1289	7014	0.3011	0.000673404	17.3611
rs7148455	tryptophan betaine	14	93602336	T	C	0.00752827	0.0273654	0.782499	7014	0.6927	0.000582829	17.6782
rs7211306	tryptophan betaine	17	80367353	A	G	0.0266419	0.0277937	0.3312	7014	0.2961	0.000637284	17.3021
rs7678298	tryptophan betaine	4	74284428	T	C	-0.0195906	0.0343074	0.5671	7014	0.1574	0.000571074	16.5663
rs10505346	tyrosine	8	119963843	T	G	-0.0409262	0.0334037	0.2188	7358	0.1871	1.44824e-05	16.474
rs10516469	tyrosine	4	102261253	T	C	0.07139	0.038844	0.0660602	7358	0.1	2.33928e-05	20.7936
rs11205114	tyrosine	1	152801416	A	C	-0.0257281	0.0285879	0.3672	7358	0.2781	1.96745e-05	16.955
rs11243929	tyrosine	9	135774164	T	C	0.0403013	0.0350506	0.2498	7358	0.7731	2.02641e-05	19.9862
rs11712783	tyrosine	3	143441481	A	G	0.00299551	0.0284319	0.9062	7358	0.4974	2.52043e-05	17.4429
rs11724348	tyrosine	4	25984065	T	G	0.0334348	0.0322369	0.3047	7358	0.2032	1.97012e-05	18.7778
rs13173354	tyrosine	5	153468889	A	G	0.0392207	0.0351525	0.2655	7358	0.1956	1.63131e-05	17.9377
rs1418942	tyrosine	20	58164306	A	C	-0.0119286	0.0289771	0.685499	7358	0.5797	2.05882e-05	16.5039
rs1512342	tyrosine	4	149250783	T	C	0.001998	0.0267972	0.9369	7358	0.3384	2.32124e-05	20.25
rs151288	tyrosine	11	2786302	A	G	0.0158733	0.0319309	0.6092	7358	0.2476	1.72285e-05	16
rs17293820	tyrosine	8	14111623	T	G	-0.0158733	0.0351037	0.641201	7358	0.8016	2.08689e-05	22.7024
rs17726976	tyrosine	8	85597000	A	G	0.0224501	0.0357581	0.53	7358	0.8079	1.74597e-05	19.4637
rs1851740	tyrosine	3	77739202	A	C	0.0266419	0.0362741	0.4583	7358	0.185	1.92992e-05	22.1453
rs2879560	tyrosine	3	182314029	T	C	0.0639133	0.0313446	0.0415499	7358	0.2226	2.27075e-05	22.7024
rs2891733	tyrosine	2	220135208	T	C	-0.0392207	0.0434551	0.3699	7358	0.8941	2.24991e-05	20.6267
rs4148703	tyrosine	7	117181509	A	G	-0.0946404	0.0532569	0.0763607	7358	0.0852	1.68602e-05	17.3056
rs4347830	tyrosine	2	228058016	A	G	-0.0717108	0.0301565	0.0174699	5597	0.337	3.61958e-05	20.25
rs4808739	tyrosine	19	18159516	T	C	-0.0285875	0.0328853	0.377	7358	0.7578	2.5288e-05	21.2623
rs554891	tyrosine	8	15003364	T	C	0.0217615	0.0282725	0.4442	7358	0.4856	2.44797e-05	16.955
rs6826089	tyrosine	4	7266856	T	G	0.0188218	0.0407802	0.641201	5597	0.122	3.62052e-05	18.7778
rs7151615	tyrosine	14	20731947	T	G	0.0009995	0.0313115	0.9789	7358	0.273	2.47732e-05	24.3789
rs7195332	tyrosine	16	19925963	T	C	-0.0454159	0.0318307	0.1538	7358	0.2152	2.00269e-05	20.5156
rs7403455	tyrosine	15	64084146	T	C	-0.108854	0.0629583	0.0840098	7358	0.9439	2.38288e-05	17.3611
rs7641634	tyrosine	3	143542008	A	G	-0.0433251	0.0318209	0.1751	7358	0.266	2.3152e-05	23.1602
rs8035304	tyrosine	15	93723925	T	G	0.00893984	0.0323581	0.7822	5597	0.81	2.49318e-05	20.25
rs906466	tyrosine	20	35048632	A	G	0.0285875	0.0354224	0.4183	7358	0.1846	1.73884e-05	19.9862
rs936632	tyrosine	1	53111782	A	C	-0.0290169	0.0338816	0.3927	7358	0.1787	2.32507e-05	27.4083
rs9400467	tyrosine	6	111424015	T	C	0.0217345	0.0277848	0.4347	7358	0.7059	6.0791e-05	57.1914

## Sheet: table 5
Causal effects of CD on gut microbiota
exposure	outcome	method	nsnp	b	se	pval	or	or_lci95	or_uci95	Cochran’s Q-derived P value	MR-Egger intercept derived P value
|| id:ieu-a-276	class.Methanobacteria.id.119	Inverse variance weighted	8	-0.209548	0.0705279	0.00296702	0.810951	0.706252	0.93117	0.120478	0.813944
|| id:ieu-a-276	family.BacteroidalesS24.7group.id.11173	Inverse variance weighted	3	-0.275242	0.0721925	0.000137504	0.759388	0.659193	0.874813	0.379924	0.845135
|| id:ieu-a-276	family.Methanobacteriaceae.id.121	Inverse variance weighted	8	-0.209548	0.0705279	0.00296702	0.810951	0.706252	0.93117	0.120478	0.813944
|| id:ieu-a-276	genus.ChristensenellaceaeR.7group.id.11283	Inverse variance weighted	4	-0.106268	0.0331679	0.00135557	0.899183	0.842588	0.95958	0.839159	0.641879
|| id:ieu-a-276	genus.Escherichia.Shigella.id.3504	Inverse variance weighted	6	-0.147106	0.0357542	3.88214e-05	0.863202	0.804781	0.925864	0.986931	0.475543
|| id:ieu-a-276	genus.Methanobrevibacter.id.123	Inverse variance weighted	9	-0.199576	0.0560433	0.00036929	0.819078	0.733872	0.914177	0.343881	0.933643
|| id:ieu-a-276	genus.Roseburia.id.2012	Inverse variance weighted	4	-0.115607	0.0339643	0.000664587	0.890825	0.833454	0.952146	0.885816	0.618772
|| id:ieu-a-276	genus.Ruminococcus2.id.11374	Inverse variance weighted	4	0.145819	0.0372496	9.05411e-05	1.15699	1.07553	1.24462	0.397032	0.581265
|| id:ieu-a-276	order.Methanobacteriales.id.120	Inverse variance weighted	8	-0.209548	0.0705279	0.00296702	0.810951	0.706252	0.93117	0.120478	0.813944

## Sheet: table 6
Characteristics of selected SNPs for CD
SNP	outcome	chr	bp	ref.allele	eff.allele	beta	SE	p	N	EAF	R2	F
rs1051533	class.Methanobacteria.id.119_dat.csv	14	69259662	A	C	-0.0348868	0.0283174	0.178227	15283	0.7873	0.00807684	21.071
rs13098911	class.Methanobacteria.id.119_dat.csv	3	46235201	T	C	-0.0701996	0.0416848	0.0878212	15283	0.9056	0.0132508	44.2354
rs1354329	class.Methanobacteria.id.119_dat.csv	11	16485301	A	G	-0.0592311	0.0257149	0.021674	15283	0.2992	0.00768874	24.4313
rs17021444	class.Methanobacteria.id.119_dat.csv	1	104893852	C	T	0.0520331	0.0333594	0.147152	15283	0.1471	0.00862186	20.959
rs17810546	class.Methanobacteria.id.119_dat.csv	3	159665050	G	A	-0.0677651	0.0391969	0.0877361	15283	0.6382	0.0483381	74.6569
rs2327935	class.Methanobacteria.id.119_dat.csv	6	139491093	G	A	-0.044006	0.024692	0.0752537	15283	0.6382	0.00889707	25.732
rs4675374	class.Methanobacteria.id.119_dat.csv	2	204802578	C	T	-0.044792	0.0281154	0.14201	15283	0.6382	0.0125219	28.7514
rs802734	class.Methanobacteria.id.119_dat.csv	6	128278798	G	A	-0.0392278	0.0260184	0.138659	15283	0.6382	0.00803485	23.423
rs1051533	family.BacteroidalesS24.7group.id.11173_dat.csv	14	69259662	A	C	-0.0380129	0.019513	0.0483285	15283	0.7873	0.00807684	21.071
rs11763166	family.BacteroidalesS24.7group.id.11173_dat.csv	7	131852910	A	G	0.0491861	0.0159929	0.0020752	15283	0.7873	0.00646089	23.92
rs8025412	family.BacteroidalesS24.7group.id.11173_dat.csv	15	75444033	T	C	0.0245641	0.0168911	0.148039	15283	0.6382	0.00699819	21.4295
rs1051533	family.Methanobacteriaceae.id.121_dat.csv	14	69259662	A	C	-0.0348868	0.0283174	0.178227	15283	0.7873	0.00807684	21.071
rs13098911	family.Methanobacteriaceae.id.121_dat.csv	3	46235201	T	C	-0.0701996	0.0416848	0.0878212	15283	0.9056	0.0132508	44.2354
rs1354329	family.Methanobacteriaceae.id.121_dat.csv	11	16485301	A	G	-0.0592311	0.0257149	0.021674	15283	0.2992	0.00768874	24.4313
rs17021444	family.Methanobacteriaceae.id.121_dat.csv	1	104893852	C	T	0.0520331	0.0333594	0.147152	15283	0.1471	0.00862186	20.959
rs17810546	family.Methanobacteriaceae.id.121_dat.csv	3	159665050	G	A	-0.0677651	0.0391969	0.0877361	15283	0.6382	0.0483381	74.6569
rs2327935	family.Methanobacteriaceae.id.121_dat.csv	6	139491093	G	A	-0.044006	0.024692	0.0752537	15283	0.6382	0.00889707	25.732
rs4675374	family.Methanobacteriaceae.id.121_dat.csv	2	204802578	C	T	-0.044792	0.0281154	0.14201	15283	0.6382	0.0125219	28.7514
rs802734	family.Methanobacteriaceae.id.121_dat.csv	6	128278798	G	A	-0.0392278	0.0260184	0.138659	15283	0.6382	0.00803485	23.423
rs11763166	genus.ChristensenellaceaeR.7group.id.11283_dat.csv	7	131852910	A	G	0.016224	0.0111709	0.149329	15283	0.7873	0.00646089	23.92
rs2327935	genus.ChristensenellaceaeR.7group.id.11283_dat.csv	6	139491093	G	A	-0.0225699	0.0117653	0.0479382	15283	0.6382	0.00889707	25.732
rs2816316	genus.ChristensenellaceaeR.7group.id.11283_dat.csv	1	192536813	A	C	-0.0250831	0.0141883	0.0771069	15283	0.6382	0.0298819	49.8599
rs653178	genus.ChristensenellaceaeR.7group.id.11283_dat.csv	12	112007756	T	C	0.0158462	0.0112174	0.142847	15283	0.6382	0.0170721	56.0625
rs1018326	genus.Escherichia.Shigella.id.3504_dat.csv	2	182007800	C	T	-0.0267685	0.0130979	0.0456345	15283	0.5616	0.011356	34.4837
rs10936599	genus.Escherichia.Shigella.id.3504_dat.csv	3	169492101	T	C	-0.0292278	0.0149197	0.0594053	15283	0.7873	0.00737773	26.175
rs1354329	genus.Escherichia.Shigella.id.3504_dat.csv	11	16485301	A	G	-0.0237395	0.0145169	0.127417	15283	0.2992	0.00768874	24.4313
rs17021444	genus.Escherichia.Shigella.id.3504_dat.csv	1	104893852	C	T	0.0307778	0.0182024	0.100125	15283	0.1471	0.00862186	20.959
rs17810546	genus.Escherichia.Shigella.id.3504_dat.csv	3	159665050	G	A	-0.0349923	0.0206065	0.0983968	15283	0.6382	0.0483381	74.6569
rs4675374	genus.Escherichia.Shigella.id.3504_dat.csv	2	204802578	C	T	0.0188148	0.0155839	0.240932	15283	0.6382	0.0125219	28.7514
rs1051533	genus.Methanobrevibacter.id.123_dat.csv	14	69259662	A	C	-0.0378135	0.0287528	0.162642	15283	0.7873	0.00807684	21.071
rs10908921	genus.Methanobrevibacter.id.123_dat.csv	9	92321289	G	A	0.0370358	0.0269521	0.186127	15283	0.7873	0.00746367	21.9916
rs13098911	genus.Methanobrevibacter.id.123_dat.csv	3	46235201	T	C	-0.06227	0.0424556	0.123995	15283	0.9056	0.0132508	44.2354
rs1354329	genus.Methanobrevibacter.id.123_dat.csv	11	16485301	A	G	-0.0530012	0.0261126	0.0441374	15283	0.2992	0.00768874	24.4313
rs17021444	genus.Methanobrevibacter.id.123_dat.csv	1	104893852	C	T	0.0585303	0.0337224	0.0892367	15283	0.1471	0.00862186	20.959
rs1738074	genus.Methanobrevibacter.id.123_dat.csv	6	159465977	C	T	0.032097	0.0239016	0.182362	15283	0.4334	0.00995438	30.7718
rs17810546	genus.Methanobrevibacter.id.123_dat.csv	3	159665050	G	A	-0.0581564	0.0394321	0.147167	15283	0.6382	0.0483381	74.6569
rs2327935	genus.Methanobrevibacter.id.123_dat.csv	6	139491093	G	A	-0.0329427	0.0250671	0.18921	15283	0.6382	0.00889707	25.732
rs802734	genus.Methanobrevibacter.id.123_dat.csv	6	128278798	G	A	-0.0369169	0.0263924	0.17789	15283	0.6382	0.00803485	23.423
rs1535253	genus.Roseburia.id.2012_dat.csv	20	19682909	C	T	-0.0209387	0.0114	0.0682756	15283	0.2992	0.00844511	22.4615
rs1738074	genus.Roseburia.id.2012_dat.csv	6	159465977	C	T	0.0177707	0.0107767	0.100566	15283	0.4334	0.00995438	30.7718
rs17810546	genus.Roseburia.id.2012_dat.csv	3	159665050	G	A	-0.0280329	0.0168508	0.100097	15283	0.6382	0.0483381	74.6569
rs2825725	genus.Roseburia.id.2012_dat.csv	21	21040255	A	G	0.0328965	0.0180868	0.0706477	15283	0.6382	0.025495	23.3888
rs13003464	genus.Ruminococcus2.id.11374_dat.csv	2	61186829	G	A	0.0207657	0.0119065	0.0802435	15283	0.7873	0.0067058	29.3748
rs17021444	genus.Ruminococcus2.id.11374_dat.csv	1	104893852	C	T	-0.0482315	0.0162396	0.00454028	15283	0.1471	0.00862186	20.959
rs17810546	genus.Ruminococcus2.id.11374_dat.csv	3	159665050	G	A	0.033851	0.0181411	0.0525608	15283	0.6382	0.0483381	74.6569
rs2298428	genus.Ruminococcus2.id.11374_dat.csv	22	21982892	T	C	0.0211374	0.0140836	0.118403	15283	0.6382	0.0120102	26.2879
rs1051533	order.Methanobacteriales.id.120_dat.csv	14	69259662	A	C	-0.0348868	0.0283174	0.178227	15283	0.7873	0.00807684	21.071
rs13098911	order.Methanobacteriales.id.120_dat.csv	3	46235201	T	C	-0.0701996	0.0416848	0.0878212	15283	0.9056	0.0132508	44.2354
rs1354329	order.Methanobacteriales.id.120_dat.csv	11	16485301	A	G	-0.0592311	0.0257149	0.021674	15283	0.2992	0.00768874	24.4313
rs17021444	order.Methanobacteriales.id.120_dat.csv	1	104893852	C	T	0.0520331	0.0333594	0.147152	15283	0.1471	0.00862186	20.959
rs17810546	order.Methanobacteriales.id.120_dat.csv	3	159665050	G	A	-0.0677651	0.0391969	0.0877361	15283	0.6382	0.0483381	74.6569
rs2327935	order.Methanobacteriales.id.120_dat.csv	6	139491093	G	A	-0.044006	0.024692	0.0752537	15283	0.6382	0.00889707	25.732
rs4675374	order.Methanobacteriales.id.120_dat.csv	2	204802578	C	T	-0.044792	0.0281154	0.14201	15283	0.6382	0.0125219	28.7514
rs802734	order.Methanobacteriales.id.120_dat.csv	6	128278798	G	A	-0.0392278	0.0260184	0.138659	15283	0.6382	0.00803485	23.423

## Sheet: table 7
Causal effects of CD on metabolites
exposure	outcome	method	nsnp	b	se	pval	or	or_lci95	or_uci95	Cochran’s Q-derived P value	MR-Egger intercept derived P value
|| id:ieu-a-276	3-indoxyl sulfate	Inverse variance weighted	15	-0.0198099	0.00583914	0.000692308	0.980385	0.969229	0.99167	0.487895	0.296896
|| id:ieu-a-276	5-dodecenoate	Inverse variance weighted	10	0.014014	0.00627759	0.0255896	1.01411	1.00171	1.02667	0.950276	0.900781
|| id:ieu-a-276	ADSGEGDFXAEGGGVR	Inverse variance weighted	17	-0.0196955	0.00732891	0.00720161	0.980497	0.966513	0.994683	0.735875	0.956085
|| id:ieu-a-276	deoxycholate	Inverse variance weighted	11	-0.0314193	0.0104736	0.00270114	0.969069	0.949379	0.989168	0.702663	0.353492
|| id:ieu-a-276	myristate	Inverse variance weighted	16	0.00806545	0.00393508	0.0404006	1.0081	1.00035	1.0159	0.973089	0.831128
|| id:ieu-a-276	myristoleate	Inverse variance weighted	17	0.0121231	0.00572817	0.0343111	1.0122	1.0009	1.02363	0.940565	0.907616
|| id:ieu-a-276	p-cresol sulfate	Inverse variance weighted	13	-0.0273905	0.0107354	0.0107283	0.972981	0.952722	0.993671	0.0564981	0.511396
|| id:ieu-a-276	phenylacetylglutamine	Inverse variance weighted	13	-0.0245356	0.00758287	0.00121363	0.975763	0.961368	0.990373	0.359417	0.635051
|| id:ieu-a-276	tetradecanedioate	Inverse variance weighted	14	0.0222778	0.00874652	0.0108638	1.02253	1.00515	1.04021	0.131702	0.696508

## Sheet: table 8
Characteristics of selected SNPs for CD
SNP	outcome	chr	bp	ref.allele	eff.allele	beta	SE	p	N	EAF	R2	F
rs11221335	3-indoxyl sulfate_dat.csv	11	128385906	C	T	-0.0065	0.0044	0.1385	7339	0.7861	0.0159129	43.3937
rs11763166	3-indoxyl sulfate_dat.csv	7	131852910	A	G	-0.0082	0.0042	0.04887	7339	0.5576	0.00951749	23.92
rs13081814	3-indoxyl sulfate_dat.csv	3	95548755	G	A	-0.0003	0.0053	0.9497	7339	0.8607	0.00878872	21.789
rs13098911	3-indoxyl sulfate_dat.csv	3	46235201	T	C	-0.0059	0.0068	0.3851	7339	0.0828	0.0117714	44.2354
rs1394466	3-indoxyl sulfate_dat.csv	18	50905206	G	A	0.0047	0.0036	0.1867	7339	0.4744	0.0072346	22.2355
rs1535253	3-indoxyl sulfate_dat.csv	20	19682909	C	T	-0.0057	0.0042	0.1767	7339	0.3337	0.00895521	22.4615
rs17021444	3-indoxyl sulfate_dat.csv	1	104893852	C	T	0.0045	0.0053	0.3979	7339	0.8531	0.00861216	20.959
rs1738074	3-indoxyl sulfate_dat.csv	6	159465977	C	T	0.0066	0.0036	0.06884	7339	0.4188	0.0098669	30.7718
rs1893217	3-indoxyl sulfate_dat.csv	18	12809340	G	A	-0.0053	0.0052	0.3101	7339	0.8387	0.00756459	25.018
rs2298428	3-indoxyl sulfate_dat.csv	22	21982892	T	C	-0.0037	0.0044	0.406	7339	0.1892	0.00797924	26.2879
rs2816316	3-indoxyl sulfate_dat.csv	1	192536813	A	C	-0.0061	0.0051	0.2328	7339	0.8217	0.0189604	49.8599
rs4675374	3-indoxyl sulfate_dat.csv	2	204802578	C	T	-0.0006	0.0043	0.8892	7339	0.2153	0.00916201	28.7514
rs501344	3-indoxyl sulfate_dat.csv	8	103114573	A	G	0.0038	0.0036	0.2833	7339	0.3756	0.00718317	21.3534
rs653178	3-indoxyl sulfate_dat.csv	12	112007756	T	C	0.0001	0.0036	0.9885	7339	0.5129	0.018472	56.0625
rs8025412	3-indoxyl sulfate_dat.csv	15	75444033	T	C	-0.0005	0.0043	0.902	7339	0.6717	0.00668354	21.4295
rs864537	3-indoxyl sulfate_dat.csv	1	167411384	G	A	-0.0013	0.0036	0.7273	7339	0.5908	0.00964242	28.3586
rs9851967	3-indoxyl sulfate_dat.csv	3	188087628	T	C	0.0104	0.0036	0.003565	7339	0.4582	0.0324216	95.3251
rs11221335	5-dodecenoate_dat.csv	11	128385906	C	T	-0.0006	0.0049	0.9057	7322	0.7849	0.0159777	43.3937
rs11763166	5-dodecenoate_dat.csv	7	131852910	A	G	-0.0015	0.0041	0.7122	7322	0.5571	0.0095197	23.92
rs13081814	5-dodecenoate_dat.csv	3	95548755	G	A	-0.001	0.0058	0.8641	7322	0.8603	0.00880986	21.789
rs13098911	5-dodecenoate_dat.csv	3	46235201	T	C	0.0035	0.0066	0.5981	7322	0.0823	0.0117067	44.2354
rs1394466	5-dodecenoate_dat.csv	18	50905206	G	A	-0.0037	0.0041	0.3654	7322	0.474	0.00723401	22.2355
rs1535253	5-dodecenoate_dat.csv	20	19682909	C	T	-0.0007	0.0041	0.8607	7322	0.334	0.00895923	22.4615
rs17021444	5-dodecenoate_dat.csv	1	104893852	C	T	-0.0071	0.0052	0.1717	7322	0.8526	0.0086364	20.959
rs1738074	5-dodecenoate_dat.csv	6	159465977	C	T	-0.0067	0.0042	0.1097	7322	0.4181	0.00986228	30.7718
rs1893217	5-dodecenoate_dat.csv	18	12809340	G	A	0.0062	0.0051	0.2235	7322	0.8374	0.00761373	25.018
rs2298428	5-dodecenoate_dat.csv	22	21982892	T	C	-0.001	0.0049	0.8452	7322	0.1892	0.00797924	26.2879
rs2816316	5-dodecenoate_dat.csv	1	192536813	A	C	0.0018	0.005	0.7157	7322	0.8221	0.018927	49.8599
rs4675374	5-dodecenoate_dat.csv	2	204802578	C	T	-0.0023	0.0048	0.6371	7322	0.2159	0.00918052	28.7514
rs501344	5-dodecenoate_dat.csv	8	103114573	A	G	0.0022	0.0041	0.5984	7322	0.375	0.00717858	21.3534
rs653178	5-dodecenoate_dat.csv	12	112007756	T	C	-0.0011	0.0041	0.7866	7322	0.5116	0.0184743	56.0625
rs8025412	5-dodecenoate_dat.csv	15	75444033	T	C	-0.0039	0.0042	0.3583	7322	0.6723	0.00667728	21.4295
rs864537	5-dodecenoate_dat.csv	1	167411384	G	A	-0.0002	0.0042	0.962	7322	0.5904	0.00964531	28.3586
rs9851967	5-dodecenoate_dat.csv	3	188087628	T	C	-0.0076	0.0041	0.06227	7322	0.458	0.0324195	95.3251
rs11221335	ADSGEGDFXAEGGGVR_dat.csv	11	128385906	C	T	0.002	0.0056	0.7135	5425	0.7764	0.0164292	43.3937
rs11763166	ADSGEGDFXAEGGGVR_dat.csv	7	131852910	A	G	0.0001	0.0048	0.9874	5425	0.5623	0.00949575	23.92
rs13081814	ADSGEGDFXAEGGGVR_dat.csv	3	95548755	G	A	-0.008	0.0067	0.2336	5425	0.8452	0.00959076	21.789
rs13098911	ADSGEGDFXAEGGGVR_dat.csv	3	46235201	T	C	-0.008	0.0081	0.3268	5425	0.0898	0.0126691	44.2354
rs1394466	ADSGEGDFXAEGGGVR_dat.csv	18	50905206	G	A	0.004	0.0046	0.3749	5425	0.4616	0.00721084	22.2355
rs1535253	ADSGEGDFXAEGGGVR_dat.csv	20	19682909	C	T	-0.0049	0.0049	0.3199	5425	0.3344	0.00896457	22.4615
rs17021444	ADSGEGDFXAEGGGVR_dat.csv	1	104893852	C	T	-0.0029	0.0066	0.6588	5425	0.8592	0.00831356	20.959
rs1738074	ADSGEGDFXAEGGGVR_dat.csv	6	159465977	C	T	0.0052	0.0049	0.2896	5425	0.4077	0.00978884	30.7718
rs1893217	ADSGEGDFXAEGGGVR_dat.csv	18	12809340	G	A	-0.0025	0.0063	0.6904	5425	0.8497	0.00714116	25.018
rs2298428	ADSGEGDFXAEGGGVR_dat.csv	22	21982892	T	C	-0.0022	0.0056	0.6909	5425	0.1983	0.00826915	26.2879
rs2816316	ADSGEGDFXAEGGGVR_dat.csv	1	192536813	A	C	-0.0038	0.006	0.5239	5425	0.8191	0.019176	49.8599
rs4675374	ADSGEGDFXAEGGGVR_dat.csv	2	204802578	C	T	-0.0006	0.0055	0.908	5425	0.2307	0.00962468	28.7514
rs501344	ADSGEGDFXAEGGGVR_dat.csv	8	103114573	A	G	0.0124	0.0048	0.009192	5425	0.371	0.00714746	21.3534
rs653178	ADSGEGDFXAEGGGVR_dat.csv	12	112007756	T	C	0.0029	0.0046	0.5213	5425	0.5021	0.0184839	56.0625
rs8025412	ADSGEGDFXAEGGGVR_dat.csv	15	75444033	T	C	-0.0042	0.0052	0.4162	5425	0.6709	0.00669185	21.4295
rs864537	ADSGEGDFXAEGGGVR_dat.csv	1	167411384	G	A	0.0011	0.0049	0.8166	5425	0.5851	0.00968241	28.3586
rs9851967	ADSGEGDFXAEGGGVR_dat.csv	3	188087628	T	C	0.0096	0.0046	0.03679	5425	0.4599	0.0324398	95.3251
rs11221335	deoxycholate_dat.csv	11	128385906	C	T	-0.008	0.0081	0.3246	4934	0.7874	0.0158423	43.3937
rs11763166	deoxycholate_dat.csv	7	131852910	A	G	0.0019	0.0072	0.7915	4934	0.5575	0.00951793	23.92
rs13081814	deoxycholate_dat.csv	3	95548755	G	A	-0.0144	0.0098	0.1409	4934	0.86	0.0088257	21.789
rs13098911	deoxycholate_dat.csv	3	46235201	T	C	-0.0094	0.012	0.4322	4934	0.0823	0.0117067	44.2354
rs1394466	deoxycholate_dat.csv	18	50905206	G	A	-0.0008	0.0066	0.9036	4934	0.4706	0.00722854	22.2355
rs1535253	deoxycholate_dat.csv	20	19682909	C	T	-0.0025	0.0072	0.7294	4934	0.3347	0.00896857	22.4615
rs17021444	deoxycholate_dat.csv	1	104893852	C	T	0.0102	0.0092	0.2698	4934	0.8527	0.00863156	20.959
rs1738074	deoxycholate_dat.csv	6	159465977	C	T	-0.0056	0.0068	0.4061	4934	0.4192	0.00986953	30.7718
rs1893217	deoxycholate_dat.csv	18	12809340	G	A	-0.0206	0.0085	0.01583	4934	0.8374	0.00761373	25.018
rs2298428	deoxycholate_dat.csv	22	21982892	T	C	-0.0162	0.0081	0.04704	4934	0.19	0.00800507	26.2879
rs2816316	deoxycholate_dat.csv	1	192536813	A	C	-0.0025	0.0084	0.7621	4934	0.822	0.0189354	49.8599
rs4675374	deoxycholate_dat.csv	2	204802578	C	T	0.0012	0.008	0.8851	4934	0.2163	0.00919284	28.7514
rs501344	deoxycholate_dat.csv	8	103114573	A	G	0.0081	0.0066	0.2192	4934	0.3783	0.00720352	21.3534
rs653178	deoxycholate_dat.csv	12	112007756	T	C	0.0045	0.0066	0.4932	4934	0.5144	0.0184689	56.0625
rs8025412	deoxycholate_dat.csv	15	75444033	T	C	-0.0035	0.0075	0.6427	4934	0.6742	0.00665733	21.4295
rs864537	deoxycholate_dat.csv	1	167411384	G	A	-0.0026	0.0067	0.6989	4934	0.5899	0.00964891	28.3586
rs9851967	deoxycholate_dat.csv	3	188087628	T	C	0.0122	0.0066	0.066	4934	0.4572	0.0324106	95.3251
rs11221335	myristate_dat.csv	11	128385906	C	T	0.0001	0.0032	0.9645	7362	0.7847	0.0159885	43.3937
rs11763166	myristate_dat.csv	7	131852910	A	G	0.0002	0.0025	0.9342	7362	0.5567	0.00952146	23.92
rs13081814	myristate_dat.csv	3	95548755	G	A	-0.0006	0.0034	0.8602	7362	0.8617	0.00873576	21.789
rs13098911	myristate_dat.csv	3	46235201	T	C	-0.0029	0.0042	0.4934	7362	0.0818	0.0116419	44.2354
rs1394466	myristate_dat.csv	18	50905206	G	A	-0.0025	0.0025	0.3134	7362	0.4741	0.00723416	22.2355
rs1535253	myristate_dat.csv	20	19682909	C	T	-0.0014	0.0025	0.5854	7362	0.3341	0.00896056	22.4615
rs17021444	myristate_dat.csv	1	104893852	C	T	-0.0022	0.0034	0.5229	7362	0.8527	0.00863156	20.959
rs1738074	myristate_dat.csv	6	159465977	C	T	-0.0019	0.0026	0.4597	7362	0.4184	0.00986427	30.7718
rs1893217	myristate_dat.csv	18	12809340	G	A	0.0022	0.0034	0.5095	7362	0.8379	0.00759485	25.018
rs2298428	myristate_dat.csv	22	21982892	T	C	0	0.0032	0.9955	7362	0.19	0.00800507	26.2879
rs2816316	myristate_dat.csv	1	192536813	A	C	0.0022	0.0033	0.499	7362	0.822	0.0189354	49.8599
rs4675374	myristate_dat.csv	2	204802578	C	T	-0.0045	0.0032	0.1557	7362	0.2166	0.00920206	28.7514
rs501344	myristate_dat.csv	8	103114573	A	G	-0.0014	0.0025	0.5779	7362	0.3751	0.00717935	21.3534
rs653178	myristate_dat.csv	12	112007756	T	C	-0.0017	0.0025	0.5044	7362	0.5123	0.0184731	56.0625
rs8025412	myristate_dat.csv	15	75444033	T	C	-0.002	0.0026	0.4373	7362	0.6723	0.00667728	21.4295
rs864537	myristate_dat.csv	1	167411384	G	A	-0.0012	0.0025	0.64	7362	0.5907	0.00964315	28.3586
rs9851967	myristate_dat.csv	3	188087628	T	C	-0.0046	0.0025	0.06539	7362	0.4583	0.0324227	95.3251
rs11221335	myristoleate_dat.csv	11	128385906	C	T	-0.0001	0.0045	0.9848	7355	0.7831	0.0160745	43.3937
rs11763166	myristoleate_dat.csv	7	131852910	A	G	-0.0016	0.0038	0.6826	7355	0.558	0.0095157	23.92
rs13081814	myristoleate_dat.csv	3	95548755	G	A	-0.0022	0.0053	0.677	7355	0.857	0.00898337	21.789
rs13098911	myristoleate_dat.csv	3	46235201	T	C	0.0004	0.0062	0.951	7355	0.0835	0.0118619	44.2354
rs1394466	myristoleate_dat.csv	18	50905206	G	A	-0.004	0.0033	0.2188	7355	0.4737	0.00723355	22.2355
rs1535253	myristoleate_dat.csv	20	19682909	C	T	-0.0022	0.0039	0.5683	7355	0.3342	0.0089619	22.4615
rs17021444	myristoleate_dat.csv	1	104893852	C	T	-0.0031	0.0049	0.5257	7355	0.8536	0.00858787	20.959
rs1738074	myristoleate_dat.csv	6	159465977	C	T	-0.0078	0.0039	0.04526	7355	0.4156	0.00984542	30.7718
rs1893217	myristoleate_dat.csv	18	12809340	G	A	0.0054	0.0048	0.263	7355	0.8398	0.00752285	25.018
rs2298428	myristoleate_dat.csv	22	21982892	T	C	-0.0014	0.0045	0.7553	7355	0.1914	0.00805011	26.2879
rs2816316	myristoleate_dat.csv	1	192536813	A	C	0.0047	0.0047	0.3108	7355	0.8216	0.0189687	49.8599
rs4675374	myristoleate_dat.csv	2	204802578	C	T	0	0.0044	0.9967	7355	0.2193	0.00928466	28.7514
rs501344	myristoleate_dat.csv	8	103114573	A	G	-0.0019	0.0038	0.6252	7355	0.3741	0.00717167	21.3534
rs653178	myristoleate_dat.csv	12	112007756	T	C	-0.0017	0.0033	0.5976	7355	0.5119	0.0184738	56.0625
rs8025412	myristoleate_dat.csv	15	75444033	T	C	-0.0006	0.004	0.8868	7355	0.672	0.00668041	21.4295
rs864537	myristoleate_dat.csv	1	167411384	G	A	-0.0006	0.0039	0.8716	7355	0.5895	0.00965177	28.3586
rs9851967	myristoleate_dat.csv	3	188087628	T	C	-0.0061	0.0038	0.1087	7355	0.4587	0.0324271	95.3251
rs11221335	p-cresol sulfate_dat.csv	11	128385906	C	T	-0.0073	0.0068	0.2786	7311	0.7867	0.0158804	43.3937
rs11763166	p-cresol sulfate_dat.csv	7	131852910	A	G	-0.0051	0.0059	0.3878	7311	0.5566	0.00952189	23.92
rs13081814	p-cresol sulfate_dat.csv	3	95548755	G	A	0.0091	0.0084	0.2761	7311	0.8613	0.00875696	21.789
rs13098911	p-cresol sulfate_dat.csv	3	46235201	T	C	0.0073	0.01	0.4675	7311	0.082	0.0116678	44.2354
rs1394466	p-cresol sulfate_dat.csv	18	50905206	G	A	0.0077	0.0052	0.14	7311	0.4764	0.00723746	22.2355
rs1535253	p-cresol sulfate_dat.csv	20	19682909	C	T	-0.018	0.0059	0.002473	7311	0.3341	0.00896056	22.4615
rs17021444	p-cresol sulfate_dat.csv	1	104893852	C	T	0.0093	0.0078	0.2335	7311	0.8525	0.00864125	20.959
rs1738074	p-cresol sulfate_dat.csv	6	159465977	C	T	0.0034	0.0053	0.5236	7311	0.4199	0.0098741	30.7718
rs1893217	p-cresol sulfate_dat.csv	18	12809340	G	A	-0.0145	0.007	0.03936	7311	0.8359	0.00767021	25.018
rs2298428	p-cresol sulfate_dat.csv	22	21982892	T	C	-0.0134	0.0068	0.04802	7311	0.1884	0.00795334	26.2879
rs2816316	p-cresol sulfate_dat.csv	1	192536813	A	C	-0.0055	0.0069	0.4277	7311	0.8223	0.0189104	49.8599
rs4675374	p-cresol sulfate_dat.csv	2	204802578	C	T	0.0035	0.0067	0.6045	7311	0.2139	0.00911867	28.7514
rs501344	p-cresol sulfate_dat.csv	8	103114573	A	G	0.0052	0.0059	0.3765	7311	0.3752	0.00718011	21.3534
rs653178	p-cresol sulfate_dat.csv	12	112007756	T	C	0	0.0052	0.9996	7311	0.5139	0.01847	56.0625
rs8025412	p-cresol sulfate_dat.csv	15	75444033	T	C	0.0098	0.0061	0.1066	7311	0.6721	0.00667937	21.4295
rs864537	p-cresol sulfate_dat.csv	1	167411384	G	A	-0.0074	0.0053	0.1651	7311	0.5912	0.00963952	28.3586
rs9851967	p-cresol sulfate_dat.csv	3	188087628	T	C	0.0107	0.0052	0.0405	7311	0.4578	0.0324173	95.3251
rs11221335	phenylacetylglutamine_dat.csv	11	128385906	C	T	-0.0094	0.0059	0.1144	7364	0.7862	0.0159075	43.3937
rs11763166	phenylacetylglutamine_dat.csv	7	131852910	A	G	-0.0057	0.0051	0.2651	7364	0.5564	0.00952277	23.92
rs13081814	phenylacetylglutamine_dat.csv	3	95548755	G	A	-0.0025	0.0069	0.7154	7364	0.8627	0.00868266	21.789
rs13098911	phenylacetylglutamine_dat.csv	3	46235201	T	C	0.0065	0.0085	0.442	7364	0.0814	0.01159	44.2354
rs1394466	phenylacetylglutamine_dat.csv	18	50905206	G	A	0.0051	0.0044	0.2455	7364	0.4767	0.00723787	22.2355
rs1535253	phenylacetylglutamine_dat.csv	20	19682909	C	T	-0.012	0.0052	0.01935	7364	0.3339	0.00895789	22.4615
rs17021444	phenylacetylglutamine_dat.csv	1	104893852	C	T	0.0074	0.0069	0.2872	7364	0.8524	0.00864609	20.959
rs1738074	phenylacetylglutamine_dat.csv	6	159465977	C	T	0.0031	0.0052	0.5488	7364	0.4189	0.00986756	30.7718
rs1893217	phenylacetylglutamine_dat.csv	18	12809340	G	A	-0.0044	0.0062	0.4738	7364	0.8359	0.00767021	25.018
rs2298428	phenylacetylglutamine_dat.csv	22	21982892	T	C	-0.0061	0.006	0.3081	7364	0.1884	0.00795334	26.2879
rs2816316	phenylacetylglutamine_dat.csv	1	192536813	A	C	-0.0091	0.0061	0.1347	7364	0.8225	0.0188937	49.8599
rs4675374	phenylacetylglutamine_dat.csv	2	204802578	C	T	0.0028	0.0059	0.631	7364	0.2139	0.00911867	28.7514
rs501344	phenylacetylglutamine_dat.csv	8	103114573	A	G	0.0032	0.0051	0.5277	7364	0.3754	0.00718164	21.3534
rs653178	phenylacetylglutamine_dat.csv	12	112007756	T	C	-0.0029	0.0044	0.5163	7364	0.5145	0.0184687	56.0625
rs8025412	phenylacetylglutamine_dat.csv	15	75444033	T	C	0.0032	0.0052	0.5481	7364	0.6724	0.00667624	21.4295
rs864537	phenylacetylglutamine_dat.csv	1	167411384	G	A	-0.0022	0.0052	0.672	7364	0.591	0.00964097	28.3586
rs9851967	phenylacetylglutamine_dat.csv	3	188087628	T	C	0.0135	0.0044	0.002395	7364	0.4578	0.0324173	95.3251
rs11221335	tetradecanedioate_dat.csv	11	128385906	C	T	-0.0071	0.0062	0.2567	5629	0.7875	0.0158369	43.3937
rs11763166	tetradecanedioate_dat.csv	7	131852910	A	G	-0.0047	0.0053	0.3741	5629	0.5551	0.00952836	23.92
rs13081814	tetradecanedioate_dat.csv	3	95548755	G	A	0.0002	0.0072	0.9728	5629	0.8669	0.00845804	21.789
rs13098911	tetradecanedioate_dat.csv	3	46235201	T	C	0.0048	0.0089	0.5919	5629	0.0813	0.0115771	44.2354
rs1394466	tetradecanedioate_dat.csv	18	50905206	G	A	-0.0075	0.0046	0.1013	5629	0.4811	0.00724326	22.2355
rs1535253	tetradecanedioate_dat.csv	20	19682909	C	T	0.0125	0.0053	0.01905	5629	0.3363	0.00898977	22.4615
rs17021444	tetradecanedioate_dat.csv	1	104893852	C	T	-0.0012	0.0065	0.8504	5629	0.8514	0.00869446	20.959
rs1738074	tetradecanedioate_dat.csv	6	159465977	C	T	0	0.0046	0.9979	5629	0.4228	0.00989259	30.7718
rs1893217	tetradecanedioate_dat.csv	18	12809340	G	A	0.0152	0.0064	0.01715	5629	0.834	0.00774138	25.018
rs2298428	tetradecanedioate_dat.csv	22	21982892	T	C	0.0008	0.0062	0.9016	5629	0.1889	0.00796953	26.2879
rs2816316	tetradecanedioate_dat.csv	1	192536813	A	C	0.0071	0.0063	0.2601	5629	0.8206	0.0190518	49.8599
rs4675374	tetradecanedioate_dat.csv	2	204802578	C	T	-0.0121	0.0062	0.05008	5629	0.2126	0.00907824	28.7514
rs501344	tetradecanedioate_dat.csv	8	103114573	A	G	0.0062	0.0046	0.1816	5629	0.3745	0.00717475	21.3534
rs653178	tetradecanedioate_dat.csv	12	112007756	T	C	-0.0019	0.0046	0.6849	5629	0.5121	0.0184734	56.0625
rs8025412	tetradecanedioate_dat.csv	15	75444033	T	C	-0.0003	0.0055	0.953	5629	0.6719	0.00668146	21.4295
rs864537	tetradecanedioate_dat.csv	1	167411384	G	A	0.0015	0.0046	0.739	5629	0.5922	0.00963221	28.3586
rs9851967	tetradecanedioate_dat.csv	3	188087628	T	C	-0.0118	0.0046	0.009799	5629	0.4583	0.0324227	95.3251
